# Supplementary material for: N-Benzyl-3-nitro­aniline
Source: Acta Crystallogr Sect E Struct Rep Online. 2011 Oct 22;67(Pt 11):o3013. doi: 10.1107/S1600536811042632 (PMC3247412; doi:10.1107/S1600536811042632)
Supplement: Supplementary file 1 [file e-67-o3013-sup1.cif]

##############################################################################
#                                                                            #
# This CIF contains the data in a paper accepted for publication in          #
# Acta Crystallographica Section E. It conforms to the requirements of       #
# Notes for Authors for Acta Crystallographica Section E, and has been       #
# peer reviewed under the auspices of the IUCr Commission on Journals.       #
#                                                                            #
# Full details of the Crystallographic Information File format               #
# are given in the paper "The Crystallographic Information File (CIF):       #
# a New Standard Archive File for Crystallography" by S. R. Hall, F. H.      #
# Allen and I. D. Brown [Acta Cryst. (1991), A47, 655-685].                  #
#                                                                            #
# The current version of the core CIF dictionary is obtainable from          #
# ftp://ftp.iucr.org/pub/cif_core.dic.                                       #
#                                                                            #
# Software is freely available for graphical display of the structure(s)     #
# in this CIF. For information consult the CIF software page                 #
# http://www.iucr.org/resources/cif/software.                                #
#                                                                            #
# This file may be used for bona fide research purposes within the           #
# scientific community so long as proper attribution is given to the journal # 
# article from which it was obtained.                                        #
#                                                                            #
##############################################################################
data_global
_audit_creation_method     'WinGX routine CIF_UPDATE'
_audit_conform_dict_name     cif_core.dic
_audit_conform_dict_version     2.4
_journal_data_validation_number     ?
_journal_date_recd_electronic     2011-09-15
_journal_date_accepted     2011-10-14
_journal_name_full     'Acta Crystallographica, Section E'
_journal_year     2011
_journal_volume     67
_journal_issue     11
_journal_page_first     o3013
_journal_page_last     o3013
_journal_paper_category     QO
_journal_coeditor_code     RK2302
_publ_contact_author_name     'Vladimir Stilinovi\'c'
_publ_contact_author_address
;
Laboratory of General and Inorganic Chemistry
Department of Chemistry
Faculty of Science
University of Zagreb
Horvatovac 102 A
HR-10000 Zagreb, Croatia
;
_publ_contact_author_email     'vstilinovic@chem.pmf.hr'
_publ_contact_author_fax     '00385-14606341'
_publ_contact_author_phone     '00385-14606371'
_publ_section_title
;
<i>N</i>-Benzyl-3-nitroaniline
;
loop_
    _publ_author_name
    _publ_author_address
    'Vladimir Stilinovi\'c'
;
Laboratory of General and Inorganic Chemistry
Department of Chemistry
Faculty of Science
University of Zagreb
Horvatovac 102 A
HR-10000 Zagreb, Croatia
;
    'Tomislav Portada'
;
Department of Organic Chemistry and Biochemistry
Ru\/der Bo\<skovi\'c Institute,
PO Box 180,
HR-10002 Zagreb, Croatia
;
data_I
_audit_creation_method     'WinGX routine CIF_UPDATE'
_chemical_name_systematic
;
<i>N</i>-benzyl-3-nitroaniline
;
_chemical_formula_moiety     'C13 H12 N2 O2'
_chemical_formula_sum     'C13 H12 N2 O2'
_chemical_formula_iupac     'C13 H12 N2 O2'
_chemical_formula_weight     228.25
_symmetry_cell_setting     monoclinic
_symmetry_space_group_name_H-M     'P 21'
_symmetry_space_group_name_Hall     'P 2yb'
loop_
    _symmetry_equiv_pos_as_xyz
    'x, y, z'
    '-x, y+1/2, -z'
_cell_length_a     5.3359(2)
_cell_length_b     19.2285(6)
_cell_length_c     5.6017(2)
_cell_angle_alpha     90
_cell_angle_beta     97.334(3)
_cell_angle_gamma     90
_cell_volume     570.04(3)
_cell_formula_units_Z     2
_cell_measurement_theta_min     4.6
_cell_measurement_theta_max     54.0
_cell_measurement_temperature     295(2)
_exptl_crystal_description     'plate'
_exptl_crystal_colour     'yellow'
_exptl_crystal_size_max     0.410
_exptl_crystal_size_mid     0.289
_exptl_crystal_size_min     0.231
_exptl_crystal_density_diffrn     1.33
_exptl_crystal_density_method     'not measured'
_exptl_crystal_F_000     240
_exptl_absorpt_coefficient_mu     0.092
_exptl_absorpt_correction_type     none
_exptl_special_details
;
;
_diffrn_ambient_temperature     295(2)
_diffrn_radiation_type     'MoK\a'
_diffrn_radiation_wavelength     0.71073
_diffrn_radiation_source     'fine--focus sealed tube'
_diffrn_radiation_monochromator     'graphite'
_diffrn_measurement_device_type     'Oxford Diffraction Xcalibur CCD'
_diffrn_measurement_method     '\f and \w'
_diffrn_reflns_number     7072
_diffrn_reflns_av_R_equivalents     0.0173
_diffrn_reflns_theta_min     3.82
_diffrn_reflns_theta_max     26.99
_diffrn_reflns_theta_full     26.99
_diffrn_measured_fraction_theta_max     0.998
_diffrn_measured_fraction_theta_full     0.998
_diffrn_reflns_limit_h_min     -6
_diffrn_reflns_limit_h_max     6
_diffrn_reflns_limit_k_min     -24
_diffrn_reflns_limit_k_max     24
_diffrn_reflns_limit_l_min     -7
_diffrn_reflns_limit_l_max     7
_diffrn_standards_number     27
_refine_special_details
;
 Refinement of <i>F</i>^2^ against ALL reflections. The weighted
 <i>R</i>--factor <i>wR</i> and goodness of fit <i>S</i> are based on
 <i>F</i>^2^, conventional <i>R</i>--factors <i>R</i> are based on <i>F</i>,
 with <i>F</i> set to zero for negative <i>F</i>^2^. The threshold expression
 of <i>F</i>^2^ > \s(<i>F</i>^2^) is used only for calculating
 <i>R</i>--factors(gt) <i>etc</i>. and is not relevant to the choice of
 reflections for refinement. <i>R</i>--factors based on <i>F</i>^2^ are
 statistically about twice as large as those based on <i>F</i>, and
 <i>R</i>--factors based on ALL data will be even larger.
;
_reflns_number_total     1280
_reflns_number_gt     1093
_reflns_threshold_expression     I>2\s(I)
_refine_ls_structure_factor_coef     Fsqd
_refine_ls_matrix_type     full
_refine_ls_R_factor_all     0.0391
_refine_ls_R_factor_gt     0.0343
_refine_ls_wR_factor_ref     0.0808
_refine_ls_goodness_of_fit_ref     1.006
_refine_ls_restrained_S_all     1.012
_refine_ls_number_reflns     1280
_refine_ls_number_parameters     158
_refine_ls_number_restraints     3
_refine_ls_hydrogen_treatment     mixed
_refine_ls_weighting_scheme     calc
_refine_ls_weighting_details
                 'calc w=1/[\s^2^(Fo^2^)+(0.0615P)^2^] where P=(Fo^2^+2Fc^2^)/3'
_atom_sites_solution_hydrogens     geom
_atom_sites_solution_primary     direct
_atom_sites_solution_secondary     difmap
_refine_ls_shift/su_max     0.003
_refine_ls_shift/su_mean     0.000
_refine_diff_density_max     0.138
_refine_diff_density_min     -0.262
_refine_ls_extinction_method     'none'
_refine_ls_abs_structure_details     ?
_refine_ls_abs_structure_Flack     ?
loop_
    _atom_type_symbol
    _atom_type_description
    _atom_type_scat_dispersion_real
    _atom_type_scat_dispersion_imag
    _atom_type_scat_source
    C C 0.0033 0.0000 'International Tables Vol C Tables 4.2.6.8 and 6.1.1.4'
    H H 0.0000 0.0000 'International Tables Vol C Tables 4.2.6.8 and 6.1.1.4'
    N N 0.0061 0.0000 'International Tables Vol C Tables 4.2.6.8 and 6.1.1.4'
    O O 0.0106 0.0000 'International Tables Vol C Tables 4.2.6.8 and 6.1.1.4'
_computing_data_collection     '<i>CrysAlis CCD</i> (Oxford Diffraction, 2008)'
_computing_cell_refinement     '<i>CrysAlis RED</i> (Oxford Diffraction, 2008)'
_computing_data_reduction     '<i>CrysAlis RED</i> (Oxford Diffraction, 2008)'
_computing_structure_solution     '<i>SHELXS97</i> (Sheldrick, 2008)'
_computing_structure_refinement     '<i>SHELXL97</i> (Sheldrick, 2008)'
_computing_molecular_graphics
;
<i>ORTEP-3</i> (Farrugia, 1997), <i>POV-Ray</i> (Cason <i>et al.</i>,
2002) and
<i>Mercury</i> (Macrae <i>et al.</i>, 2006)
;
_computing_publication_material
;
<i>WinGX</i> (Farrugia, 1999), <i>PLATON</i> (Spek, 2009) and
<i>PARST</i>
(Nardelli, 1995)
;
loop_
    _atom_site_type_symbol
    _atom_site_label
    _atom_site_fract_x
    _atom_site_fract_y
    _atom_site_fract_z
    _atom_site_U_iso_or_equiv
    _atom_site_adp_type
    _atom_site_calc_flag
    _atom_site_refinement_flags
    _atom_site_occupancy
    _atom_site_disorder_assembly
    _atom_site_disorder_group
    H H1 0.844(5) 0.2074(13) 0.076(5) 0.063(6) Uiso d . 1 . .
    C C3 0.2527(3) 0.28407(9) 0.4595(3) 0.0412(4) Uani d . 1 . .
    C C2 0.4146(3) 0.23191(9) 0.4090(3) 0.0423(4) Uani d . 1 . .
    H H2 0.4181 0.1896 0.4896 0.051 Uiso calc R 1 . .
    C C1 0.5737(3) 0.24414(9) 0.2335(3) 0.0454(4) Uani d . 1 . .
    N N2 0.0876(3) 0.27154(8) 0.6441(3) 0.0489(4) Uani d . 1 . .
    C C6 0.5584(3) 0.30889(10) 0.1187(4) 0.0516(4) Uani d . 1 . .
    H H6 0.6626 0.318 0.0013 0.062 Uiso calc R 1 . .
    C C4 0.2364(4) 0.34794(9) 0.3472(4) 0.0528(5) Uani d . 1 . .
    H H4 0.1244 0.382 0.3858 0.063 Uiso calc R 1 . .
    N N1 0.7446(4) 0.19560(9) 0.1759(4) 0.0663(5) Uani d . 1 . .
    O O2 -0.0522(3) 0.31801(9) 0.6928(3) 0.0763(5) Uani d . 1 . .
    O O1 0.0942(3) 0.21462(8) 0.7433(3) 0.0645(4) Uani d . 1 . .
    C C5 0.3954(4) 0.35886(10) 0.1740(4) 0.0579(5) Uani d . 1 . .
    H H5 0.3905 0.4013 0.0939 0.069 Uiso calc R 1 . .
    C C8 0.5655(3) 0.07735(9) 0.2164(3) 0.0496(4) Uani d D 1 . .
    C C7 0.7768(4) 0.12849(11) 0.2881(5) 0.0616(5) Uani d . 1 . .
    H H7A 0.7937 0.1347 0.4612 0.074 Uiso calc R 1 . .
    H H7B 0.9335 0.1085 0.2492 0.074 Uiso calc R 1 . .
    C C11 0.1852(4) -0.01992(12) 0.0930(5) 0.0705(6) Uani d U 1 . .
    H H11 0.0576 -0.0523 0.0518 0.085 Uiso calc R 1 . .
    C C13 0.4114(4) 0.08153(12) -0.0021(3) 0.0666(6) Uani d D 1 . .
    H H13 0.4348 0.1172 -0.1093 0.08 Uiso calc R 1 . .
    C C10 0.3354(5) -0.02457(12) 0.3060(5) 0.0739(6) Uani d . 1 . .
    H H10 0.3118 -0.0606 0.4115 0.089 Uiso calc R 1 . .
    C C9 0.5222(4) 0.02354(12) 0.3673(4) 0.0651(5) Uani d . 1 . .
    H H9 0.6224 0.0197 0.5152 0.078 Uiso calc R 1 . .
    C C12 0.2233(5) 0.03297(16) -0.0607(4) 0.0764(6) Uani d U 1 . .
    H H12 0.1207 0.0363 -0.2075 0.092 Uiso calc R 1 . .
loop_
    _atom_site_aniso_label
    _atom_site_aniso_U_11
    _atom_site_aniso_U_22
    _atom_site_aniso_U_33
    _atom_site_aniso_U_12
    _atom_site_aniso_U_13
    _atom_site_aniso_U_23
    C3 0.0386(7) 0.0460(9) 0.0405(8) -0.0039(7) 0.0116(6) -0.0028(6)
    C2 0.0431(8) 0.0405(8) 0.0456(9) -0.0033(7) 0.0142(7) 0.0021(7)
    C1 0.0417(8) 0.0458(9) 0.0515(10) -0.0066(7) 0.0164(7) -0.0044(7)
    N2 0.0472(8) 0.0573(9) 0.0444(8) -0.0030(7) 0.0150(6) -0.0023(7)
    C6 0.0508(10) 0.0569(10) 0.0510(10) -0.0126(9) 0.0211(8) 0.0032(8)
    C4 0.0524(10) 0.0441(10) 0.0643(12) 0.0042(8) 0.0163(9) 0.0017(8)
    N1 0.0602(10) 0.0540(10) 0.0943(13) 0.0002(8) 0.0470(10) -0.0012(9)
    O2 0.0773(10) 0.0795(11) 0.0811(11) 0.0173(9) 0.0447(9) -0.0031(8)
    O1 0.0718(9) 0.0671(9) 0.0601(8) -0.0025(7) 0.0301(7) 0.0108(7)
    C5 0.0603(11) 0.0484(11) 0.0671(12) -0.0028(9) 0.0164(10) 0.0147(8)
    C8 0.0481(9) 0.0457(10) 0.0577(10) 0.0089(8) 0.0171(8) -0.0069(7)
    C7 0.0468(10) 0.0517(10) 0.0892(16) 0.0051(8) 0.0201(10) -0.0067(10)
    C11 0.0620(12) 0.0589(12) 0.0913(17) -0.0032(10) 0.0128(12) -0.0219(9)
    C13 0.0778(14) 0.0645(12) 0.0581(13) 0.0059(11) 0.0112(11) 0.0051(9)
    C10 0.0851(16) 0.0572(12) 0.0803(16) -0.0117(12) 0.0134(13) 0.0030(11)
    C9 0.0722(12) 0.0600(12) 0.0617(12) -0.0029(11) 0.0030(10) 0.0041(10)
    C12 0.0778(14) 0.0816(14) 0.0653(13) 0.0054(13) -0.0079(11) -0.0111(10)
_geom_special_details
;
 All s.u.'s (except the s.u. in the dihedral angle between two l.s. planes)
 are estimated using the full covariance matrix. The cell s.u.'s are taken
 into account individually in the estimation of s.u.'s in distances, angles
 and torsion angles; correlations between s.u.'s in cell parameters are only
 used when they are defined by crystal symmetry. An approximate (isotropic)
 treatment of cell s.u.'s is used for estimating s.u.'s involving l.s. planes.
;
loop_
    _geom_bond_atom_site_label_1
    _geom_bond_atom_site_label_2
    _geom_bond_site_symmetry_2
    _geom_bond_distance
    _geom_bond_publ_flag
    C3 C2 . 1.376(2) ?
    C3 C4 . 1.378(2) ?
    C3 N2 . 1.461(2) ?
    C2 C1 . 1.398(2) ?
    C2 H2 . 0.93 ?
    C1 N1 . 1.372(2) ?
    C1 C6 . 1.399(3) ?
    N2 O2 . 1.217(2) ?
    N2 O1 . 1.226(2) ?
    C6 C5 . 1.358(3) ?
    C6 H6 . 0.93 ?
    C4 C5 . 1.384(3) ?
    C4 H4 . 0.93 ?
    N1 C7 . 1.436(3) ?
    N1 H1 . 0.85(3) ?
    C5 H5 . 0.93 ?
    C8 C9 . 1.374(3) ?
    C8 C13 . 1.3868(17) ?
    C8 C7 . 1.511(3) ?
    C7 H7A . 0.97 ?
    C7 H7B . 0.97 ?
    C11 C10 . 1.353(4) ?
    C11 C12 . 1.364(4) ?
    C11 H11 . 0.93 ?
    C13 C12 . 1.379(4) ?
    C13 H13 . 0.93 ?
    C10 C9 . 1.371(3) ?
    C10 H10 . 0.93 ?
    C9 H9 . 0.93 ?
    C12 H12 . 0.93 ?
loop_
    _geom_angle_atom_site_label_1
    _geom_angle_atom_site_label_2
    _geom_angle_atom_site_label_3
    _geom_angle_site_symmetry_1
    _geom_angle_site_symmetry_3
    _geom_angle
    _geom_angle_publ_flag
    C2 C3 C4 . . 124.08(15) ?
    C2 C3 N2 . . 118.44(14) ?
    C4 C3 N2 . . 117.48(15) ?
    C3 C2 C1 . . 118.37(15) ?
    C3 C2 H2 . . 120.8 ?
    C1 C2 H2 . . 120.8 ?
    N1 C1 C2 . . 122.14(17) ?
    N1 C1 C6 . . 119.94(16) ?
    C2 C1 C6 . . 117.90(16) ?
    O2 N2 O1 . . 122.47(15) ?
    O2 N2 C3 . . 118.66(16) ?
    O1 N2 C3 . . 118.87(14) ?
    C5 C6 C1 . . 121.74(16) ?
    C5 C6 H6 . . 119.1 ?
    C1 C6 H6 . . 119.1 ?
    C3 C4 C5 . . 116.54(16) ?
    C3 C4 H4 . . 121.7 ?
    C5 C4 H4 . . 121.7 ?
    C1 N1 C7 . . 123.70(18) ?
    C1 N1 H1 . . 117.6(17) ?
    C7 N1 H1 . . 118.6(17) ?
    C6 C5 C4 . . 121.36(17) ?
    C6 C5 H5 . . 119.3 ?
    C4 C5 H5 . . 119.3 ?
    C9 C8 C13 . . 117.32(18) ?
    C9 C8 C7 . . 120.31(17) ?
    C13 C8 C7 . . 122.36(19) ?
    N1 C7 C8 . . 115.13(19) ?
    N1 C7 H7A . . 108.5 ?
    C8 C7 H7A . . 108.5 ?
    N1 C7 H7B . . 108.5 ?
    C8 C7 H7B . . 108.5 ?
    H7A C7 H7B . . 107.5 ?
    C10 C11 C12 . . 119.1(2) ?
    C10 C11 H11 . . 120.4 ?
    C12 C11 H11 . . 120.4 ?
    C12 C13 C8 . . 120.2(2) ?
    C12 C13 H13 . . 119.9 ?
    C8 C13 H13 . . 119.9 ?
    C11 C10 C9 . . 120.4(2) ?
    C11 C10 H10 . . 119.8 ?
    C9 C10 H10 . . 119.8 ?
    C10 C9 C8 . . 121.9(2) ?
    C10 C9 H9 . . 119.1 ?
    C8 C9 H9 . . 119.1 ?
    C11 C12 C13 . . 121.1(2) ?
    C11 C12 H12 . . 119.4 ?
    C13 C12 H12 . . 119.4 ?
loop_
    _geom_hbond_atom_site_label_D
    _geom_hbond_atom_site_label_H
    _geom_hbond_atom_site_label_A
    _geom_hbond_site_symmetry_A
    _geom_hbond_distance_DH
    _geom_hbond_distance_HA
    _geom_hbond_distance_DA
    _geom_hbond_angle_DHA
    N1 H1 O1 1_654 0.84(2) 2.44(2) 3.263(2) 166(2)
    C6 H6 O2 1_654 0.93 2.446 3.364(2) 169
    C13 H13 O1 1_554 0.93 2.670 3.293(2) 125
    C7 H7A O1 1_655 0.97 2.605 3.318(2) 130
_iucr_refine_instructions_details
;
TITL OPTI in P2(1)
CELL  0.71073   5.3359  19.2285   5.6017   90.000   97.334   90.000
ZERR     2.00   0.0002   0.0006   0.0002    0.000    0.003    0.000
LATT  -1
SYMM  -X, 1/2+Y, -Z
SFAC  C    H    N    O
UNIT  26   24   4    4
MERG   4
OMIT    -4.00  54.00
DFIX   1.395 0.002 C8 C13
DELU   0.001 c11 c12
FMAP   2
PLAN   20
ACTA
BOND
BOND   $H
L.S.   4
WGHT    0.061500
FVAR      16.59412
H1    2    0.843935    0.207384    0.075515    11.00000    0.06277
MOLE    1
C3    1    0.252744    0.284066    0.459509    11.00000    0.03860    0.04605 =
         0.04052   -0.00276    0.01163   -0.00385
C2    1    0.414606    0.231908    0.408968    11.00000    0.04308    0.04048 =
         0.04556    0.00208    0.01419   -0.00335
AFIX  43
H2    2    0.418102    0.189567    0.489567    11.00000   -1.20000
AFIX   0
C1    1    0.573664    0.244145    0.233457    11.00000    0.04165    0.04575 =
         0.05149   -0.00437    0.01641   -0.00663
N2    3    0.087634    0.271543    0.644079    11.00000    0.04721    0.05733 =
         0.04442   -0.00234    0.01499   -0.00304
C6    1    0.558380    0.308887    0.118662    11.00000    0.05080    0.05688 =
         0.05095    0.00320    0.02108   -0.01256
AFIX  43
H6    2    0.662589    0.317956    0.001329    11.00000   -1.20000
AFIX   0
C4    1    0.236441    0.347942    0.347193    11.00000    0.05236    0.04414 =
         0.06429    0.00175    0.01634    0.00417
AFIX  43
H4    2    0.124413    0.381960    0.385778    11.00000   -1.20000
AFIX   0
N1    3    0.744570    0.195602    0.175928    11.00000    0.06022    0.05402 =
         0.09427   -0.00123    0.04700    0.00024
O2    4   -0.052155    0.318012    0.692756    11.00000    0.07735    0.07953 =
         0.08109   -0.00310    0.04470    0.01732
O1    4    0.094247    0.214619    0.743338    11.00000    0.07182    0.06710 =
         0.06011    0.01084    0.03008   -0.00254
C5    1    0.395371    0.358859    0.174017    11.00000    0.06028    0.04838 =
         0.06706    0.01471    0.01641   -0.00280
AFIX  43
H5    2    0.390487    0.401289    0.093864    11.00000   -1.20000
AFIX   0
C8    1    0.565532    0.077351    0.216359    11.00000    0.04810    0.04566 =
         0.05773   -0.00695    0.01709    0.00889
C7    1    0.776838    0.128488    0.288074    11.00000    0.04683    0.05173 =
         0.08924   -0.00668    0.02011    0.00505
AFIX  23
H7A   2    0.793738    0.134717    0.461222    11.00000   -1.20000
H7B   2    0.933493    0.108464    0.249187    11.00000   -1.20000
AFIX   0
C11   1    0.185171   -0.019915    0.092968    11.00000    0.06200    0.05889 =
         0.09133   -0.02190    0.01285   -0.00324
AFIX  43
H11   2    0.057642   -0.052341    0.051816    11.00000   -1.20000
AFIX   0
C13   1    0.411360    0.081526   -0.002063    11.00000    0.07779    0.06452 =
         0.05806    0.00513    0.01119    0.00589
AFIX  43
H13   2    0.434839    0.117152   -0.109281    11.00000   -1.20000
AFIX   0
C10   1    0.335368   -0.024567    0.306018    11.00000    0.08507    0.05715 =
         0.08034    0.00298    0.01344   -0.01172
AFIX  43
H10   2    0.311763   -0.060621    0.411541    11.00000   -1.20000
AFIX   0
C9    1    0.522160    0.023544    0.367316    11.00000    0.07224    0.06004 =
         0.06171    0.00414    0.00298   -0.00286
AFIX  43
H9    2    0.622358    0.019660    0.515235    11.00000   -1.20000
AFIX   0
C12   1    0.223272    0.032967   -0.060679    11.00000    0.07782    0.08158 =
         0.06530   -0.01113   -0.00792    0.00545
AFIX  43
H12   2    0.120690    0.036339   -0.207453    11.00000   -1.20000
HKLF    4
REM  OPTI in P2(1)
REM R1 =  0.0343 for   1093 Fo > 4sig(Fo)  and  0.0391 for all   1280 data
REM    158 parameters refined using      3 restraints
END
WGHT      0.0624      0.0000
REM Highest difference peak  0.138,  deepest hole -0.262, 1-sigma level  0.055
Q1    1  -0.0781  0.3454  0.3324  11.00000  0.05    0.14
Q2    1  -0.0357  0.3783  0.2506  11.00000  0.05    0.13
Q3    1   1.0870  0.1946  0.2053  11.00000  0.05    0.12
Q4    1   1.1721  0.1598  0.2687  11.00000  0.05    0.12
Q5    1   0.9183  0.0030  0.4584  11.00000  0.05    0.11
Q6    1  -0.0082  0.2487  0.3166  11.00000  0.05    0.11
Q7    1   0.0109  0.2793  0.2742  11.00000  0.05    0.11
Q8    1   1.1296  0.1500  0.2070  11.00000  0.05    0.11
Q9    1   1.0551  0.2625  0.0842  11.00000  0.05    0.11
Q10   1  -0.1209  0.3031  0.4231  11.00000  0.05    0.11
Q11   1   1.0120  0.2012  0.2791  11.00000  0.05    0.10
Q12   1  -0.0063 -0.0580  0.4120  11.00000  0.05    0.10
Q13   1   0.0931  0.1946  0.9411  11.00000  0.05    0.10
Q14   1   0.9595  0.1290  0.0438  11.00000  0.05    0.10
Q15   1   0.9712  0.1205  0.4468  11.00000  0.05    0.10
Q16   1  -0.0432  0.4032  0.3981  11.00000  0.05    0.10
Q17   1   0.7317  0.1857  0.6652  11.00000  0.05    0.10
Q18   1   1.1062  0.1706  0.4129  11.00000  0.05    0.10
Q19   1   0.2011 -0.1189  0.6000  11.00000  0.05    0.10
Q20   1   0.2158  0.1278  0.4325  11.00000  0.05    0.09
;
