# Supplementary material for: N-Benzyl-3-nitro­aniline
Source: Acta Crystallogr Sect E Struct Rep Online. 2011 Oct 22;67(Pt 11):o3013. doi: 10.1107/S1600536811042632 (PMC3247412; doi:10.1107/S1600536811042632)
Supplement: Supplementary file 2 [file e-67-o3013-Isup2.hkl]

# 
# h,k,l, Fc-squared, Fo-squared, sigma(Fo-squared) and status flag 
# 
data_I
_shelx_title ' OPTI in P2(1)' 
_shelx_refln_list_code          4 
_shelx_F_calc_maximum       67.06 
_exptl_crystal_F_000       240.00 
_reflns_d_resolution_high  0.7831 
 
loop_ 
 _symmetry_equiv_pos_as_xyz 
 'x, y, z' 
 '-x, y+1/2, -z' 
 
_cell_length_a     5.3359 
_cell_length_b    19.2285 
_cell_length_c     5.6017 
_cell_angle_alpha  90.000 
_cell_angle_beta   97.334 
_cell_angle_gamma  90.000 
 
_shelx_F_squared_multiplier     1.000 
 
loop_ 
 _refln_index_h 
 _refln_index_k 
 _refln_index_l 
 _refln_F_squared_calc 
 _refln_F_squared_meas 
 _refln_F_squared_sigma 
 _refln_observed_status 
   1   0   0      615.29      326.57     95.85 o 
   2   0   0        3.20        3.37      0.15 o 
   3   0   0       53.72       51.38      0.41 o 
   4   0   0        4.44        4.83      0.24 o 
   5   0   0       21.07       22.23      0.55 o 
   6   0   0       69.92       73.54      2.04 o 
   1   1   0      138.43      101.69     21.11 o 
   2   1   0       89.91       94.64      0.36 o 
   3   1   0       39.53       34.18      0.20 o 
   4   1   0       21.75       20.92      0.23 o 
   5   1   0       12.58       13.08      0.37 o 
   6   1   0        0.81        0.89      0.57 o 
   1   2   0      492.64      444.43     14.85 o 
   2   2   0       97.46       90.09      0.47 o 
   3   2   0       61.38       66.33      0.32 o 
   4   2   0        2.78        2.71      0.18 o 
   5   2   0        1.81        1.86      0.39 o 
   6   2   0       41.55       45.36      0.74 o 
   1   3   0     2298.28     1903.92     27.28 o 
   2   3   0      210.96      205.10      0.55 o 
   3   3   0      525.79      539.42      1.56 o 
   4   3   0       19.32       18.77      0.31 o 
   5   3   0        1.04        0.96      0.34 o 
   6   3   0        6.99        8.06      0.54 o 
   0   4   0     2553.26     2006.73      5.97 o 
   1   4   0      175.45      183.12      0.56 o 
   2   4   0      285.73      288.39      1.35 o 
   3   4   0       17.35       20.95      0.23 o 
   4   4   0       19.71       20.04      0.27 o 
   5   4   0        9.39        9.31      0.38 o 
   6   4   0        7.02        7.52      0.60 o 
   1   5   0      183.00      186.72      0.86 o 
   2   5   0      356.05      362.83      1.86 o 
   3   5   0      161.47      169.27      0.85 o 
   4   5   0       32.75       30.29      0.32 o 
   5   5   0        2.88        3.08      0.38 o 
   6   5   0        0.92        0.88      0.58 o 
   0   6   0       91.33       96.12      1.65 o 
   1   6   0      294.13      308.96      1.41 o 
   2   6   0      190.20      219.18      0.81 o 
   3   6   0        6.16        5.93      0.17 o 
   4   6   0       47.33       47.04      0.41 o 
   5   6   0        0.52        0.89      0.44 o 
   6   6   0        9.25        9.04      0.66 o 
   1   7   0      178.07      173.19      0.54 o 
   2   7   0       19.86       21.09      0.25 o 
   3   7   0      159.61      166.42      0.72 o 
   4   7   0       19.45       18.41      0.27 o 
   5   7   0        0.27        0.11      0.44 o 
   6   7   0        2.36        2.37      0.63 o 
   0   8   0      562.13      569.17      3.92 o 
   1   8   0       63.64       61.15      0.32 o 
   2   8   0       29.27       31.20      0.41 o 
   3   8   0       19.28       20.40      0.24 o 
   4   8   0       30.28       30.66      0.38 o 
   5   8   0       19.73       18.15      0.79 o 
   6   8   0        0.67        0.69      0.54 o 
   1   9   0       37.98       41.35      0.30 o 
   2   9   0        8.89        9.76      0.19 o 
   3   9   0        7.21        7.94      0.22 o 
   4   9   0        8.93        9.54      0.32 o 
   5   9   0       12.57       11.50      0.53 o 
   6   9   0        0.15        0.24      0.55 o 
   0  10   0       43.93       47.51      0.42 o 
   1  10   0       45.50       49.64      0.35 o 
   2  10   0       43.24       41.20      0.23 o 
   3  10   0        8.88        8.22      0.28 o 
   4  10   0        8.95        8.69      0.33 o 
   5  10   0        6.97        7.17      0.52 o 
   1  11   0      131.60      146.80      1.22 o 
   2  11   0       11.81       12.80      0.24 o 
   3  11   0       18.24       19.14      0.33 o 
   4  11   0        0.94        0.46      0.31 o 
   5  11   0        4.94        4.76      0.53 o 
   6  11   0        1.72        1.97      0.60 o 
   0  12   0       47.87       46.50      0.73 o 
   1  12   0       71.99       82.13      0.58 o 
   2  12   0      136.49      145.09      1.03 o 
   3  12   0        1.34        0.75      0.29 o 
   4  12   0       19.63       18.07      0.41 o 
   5  12   0        7.44        6.57      0.58 o 
   1  13   0       88.37       83.50      0.59 o 
   2  13   0        1.55        1.17      0.26 o 
   3  13   0       43.66       43.06      0.46 o 
   4  13   0        0.50        0.28      0.44 o 
   5  13   0        5.41        5.50      0.58 o 
   0  14   0       18.72       21.51      0.40 o 
   1  14   0      119.00      118.15      0.93 o 
   2  14   0      157.66      161.92      0.70 o 
   3  14   0        0.13        0.27      0.39 o 
   4  14   0       10.81       10.68      0.47 o 
   5  14   0        2.63        2.88      0.57 o 
   1  15   0      100.96       98.24      0.57 o 
   2  15   0       10.34        9.54      0.39 o 
   3  15   0       15.95       16.30      0.42 o 
   4  15   0        4.27        4.46      0.45 o 
   5  15   0       14.62       14.73      0.67 o 
   0  16   0       16.97       15.90      0.54 o 
   1  16   0       16.39       16.26      0.36 o 
   2  16   0       16.10       16.06      0.43 o 
   3  16   0        1.09        0.88      0.38 o 
   4  16   0        2.01        1.80      0.46 o 
   5  16   0        5.00        5.03      0.67 o 
   1  17   0      108.22      106.60      0.92 o 
   2  17   0        9.46        8.86      0.40 o 
   3  17   0        0.66        1.03      0.37 o 
   4  17   0        5.87        6.91      0.52 o 
   0  18   0       77.33       76.15      0.81 o 
   1  18   0       97.85      101.44      1.24 o 
   2  18   0        2.12        2.00      0.39 o 
   3  18   0        1.53        1.68      0.41 o 
   4  18   0        1.56        1.59      0.51 o 
   1  19   0        4.62        5.68      0.40 o 
   2  19   0        0.88        0.83      0.41 o 
   3  19   0        6.89        7.31      0.43 o 
   4  19   0        0.14        0.33      0.53 o 
   0  20   0       28.17       30.25      0.73 o 
   1  20   0        3.32        2.71      0.38 o 
   2  20   0       14.47       14.71      0.46 o 
   3  20   0        0.40        0.62      0.43 o 
   1  21   0        3.66        3.82      0.48 o 
   2  21   0        1.55        1.49      0.46 o 
   3  21   0        3.99        4.70      0.47 o 
   0  22   0        6.73        6.29      0.55 o 
   1  22   0        0.84        0.97      0.44 o 
   2  22   0        2.36        2.85      0.48 o 
   3  22   0        2.67        2.61      0.52 o 
   1  23   0        1.30        1.60      0.45 o 
   2  23   0        4.71        4.37      0.53 o 
   0  24   0        9.67       10.74      0.69 o 
   1  24   0        2.83        3.04      0.51 o 
  -6   0   1       25.82       25.64      0.94 o 
  -5   0   1        5.63        5.77      0.48 o 
  -4   0   1        7.00        6.36      0.27 o 
  -3   0   1      115.06      115.86      0.42 o 
  -2   0   1      115.64      103.59      0.47 o 
  -1   0   1      602.72      574.07      3.74 o 
   1   0   1        0.57        0.93      0.27 o 
   2   0   1       40.11       43.18      0.39 o 
   3   0   1       16.46       16.83      0.31 o 
   4   0   1       36.35       38.83      0.50 o 
   5   0   1       53.19       56.19      1.27 o 
   6   0   1        0.75        0.84      0.77 o 
  -6   1   1       19.93       19.20      0.64 o 
  -5   1   1      145.66      149.79      0.68 o 
  -4   1   1       81.29       79.76      0.33 o 
  -3   1   1       33.92       34.56      0.20 o 
  -2   1   1      291.92      296.01      1.08 o 
  -1   1   1     1686.22     1496.89     10.92 o 
   0   1   1     1315.16     1111.41      6.55 o 
   1   1   1     4497.39     3592.75     13.69 o 
   2   1   1      194.67      190.51      0.52 o 
   3   1   1       22.41       21.54      0.26 o 
   4   1   1       40.83       44.43      0.32 o 
   5   1   1        6.98        7.47      0.37 o 
   6   1   1        2.55        2.31      0.45 o 
  -6   2   1       25.15       26.63      0.67 o 
  -5   2   1       29.58       28.20      0.38 o 
  -4   2   1       19.81       19.13      0.23 o 
  -3   2   1        6.75        6.88      0.15 o 
  -2   2   1       84.22       85.16      0.29 o 
  -1   2   1     2266.62     1959.08      9.94 o 
   0   2   1     1003.18      917.23      6.07 o 
   1   2   1     1852.18     1622.17     15.68 o 
   2   2   1      177.26      177.07      0.57 o 
   3   2   1       38.91       39.41      0.21 o 
   4   2   1        4.85        4.87      0.27 o 
   5   2   1       14.48       14.36      0.38 o 
   6   2   1        2.58        2.88      0.46 o 
  -6   3   1        0.21        0.29      0.71 o 
  -5   3   1       44.49       46.01      0.44 o 
  -4   3   1        5.90        6.10      0.22 o 
  -3   3   1      108.72      108.46      0.29 o 
  -2   3   1      444.62      450.16      0.86 o 
  -1   3   1      868.51      815.94      3.02 o 
   0   3   1      334.75      336.64      2.23 o 
   1   3   1     2233.27     1931.23      9.97 o 
   2   3   1       28.85       29.46      0.17 o 
   3   3   1        5.62        5.30      0.11 o 
   4   3   1       31.06       32.10      0.52 o 
   5   3   1        2.30        2.09      0.35 o 
   6   3   1        1.89        1.36      0.59 o 
  -6   4   1       12.33       11.99      0.63 o 
  -5   4   1       17.82       19.27      0.38 o 
  -4   4   1        5.48        6.57      0.29 o 
  -3   4   1      272.60      277.47      0.68 o 
  -2   4   1      871.40      848.16      5.51 o 
  -1   4   1      384.85      367.37      0.87 o 
   0   4   1      157.61      154.07      0.34 o 
   1   4   1     1165.12     1083.03      5.65 o 
   2   4   1       95.05      101.46      0.32 o 
   3   4   1       55.15       54.88      0.30 o 
   4   4   1       84.73       86.69      0.64 o 
   5   4   1       10.60       10.72      0.40 o 
   6   4   1        2.03        2.39      0.58 o 
  -6   5   1        1.67        0.82      0.56 o 
  -5   5   1        5.67        5.08      0.35 o 
  -4   5   1        8.95        8.55      0.32 o 
  -3   5   1      106.79      107.72      0.47 o 
  -2   5   1      512.64      518.47      2.36 o 
  -1   5   1      237.07      253.56      0.51 o 
   0   5   1      457.71      423.91      2.23 o 
   1   5   1      271.85      271.98      0.81 o 
   2   5   1      182.16      198.56      0.80 o 
   3   5   1       22.63       25.85      0.21 o 
   4   5   1        1.93        2.38      0.29 o 
   5   5   1        0.54        0.48      0.37 o 
   6   5   1        0.10        0.11      0.80 o 
  -6   6   1        0.24        0.14      0.57 o 
  -5   6   1        6.89        6.46      0.35 o 
  -4   6   1        4.98        4.97      0.31 o 
  -3   6   1       83.45       83.33      0.39 o 
  -2   6   1      423.20      441.70      1.92 o 
  -1   6   1      341.95      331.19      1.11 o 
   0   6   1       84.54       81.23      0.41 o 
   1   6   1      368.15      367.38      0.71 o 
   2   6   1       62.85       67.91      0.30 o 
   3   6   1       95.15       94.89      0.51 o 
   4   6   1       25.86       24.79      0.38 o 
   5   6   1        2.92        2.56      0.45 o 
   6   6   1        4.61        4.67      0.67 o 
  -6   7   1        4.48        4.62      0.52 o 
  -5   7   1       15.38       15.20      0.48 o 
  -4   7   1       11.72       12.28      0.34 o 
  -3   7   1       54.05       54.29      0.51 o 
  -2   7   1       42.56       49.41      0.35 o 
  -1   7   1       84.06       87.77      0.64 o 
   0   7   1      307.58      321.53      0.58 o 
   1   7   1      118.13      130.04      0.63 o 
   2   7   1        1.44        1.13      0.14 o 
   3   7   1       20.42       21.22      0.21 o 
   4   7   1       15.35       15.79      0.30 o 
   5   7   1       10.82        9.91      0.50 o 
   6   7   1        4.90        4.27      0.66 o 
  -6   8   1        1.08        0.82      0.52 o 
  -5   8   1        3.02        2.96      0.39 o 
  -4   8   1       10.36       11.26      0.34 o 
  -3   8   1       14.85       16.34      0.24 o 
  -2   8   1       91.42      100.20      0.65 o 
  -1   8   1      194.11      204.46      0.93 o 
   0   8   1      258.87      273.93      0.75 o 
   1   8   1       95.52      102.66      0.49 o 
   2   8   1       58.67       59.41      0.36 o 
   3   8   1        3.15        3.30      0.18 o 
   4   8   1        3.37        3.56      0.30 o 
   5   8   1        1.34        0.89      0.48 o 
   6   8   1        5.60        6.00      0.70 o 
  -6   9   1        1.23        1.23      0.54 o 
  -5   9   1        0.50        0.53      0.39 o 
  -4   9   1        2.35        2.71      0.33 o 
  -3   9   1        7.57        8.11      0.31 o 
  -2   9   1      230.37      238.44      0.88 o 
  -1   9   1      112.17      119.28      0.62 o 
   0   9   1       31.95       40.72      0.27 o 
   1   9   1       45.01       49.93      0.29 o 
   2   9   1        7.84        8.60      0.14 o 
   3   9   1       20.12       20.44      0.23 o 
   4   9   1        4.91        5.30      0.32 o 
   5   9   1        8.19        7.75      0.52 o 
   6   9   1        2.52        2.90      0.68 o 
  -6  10   1        1.22        1.81      0.55 o 
  -5  10   1        2.14        1.71      0.42 o 
  -4  10   1       12.35        9.71      0.38 o 
  -3  10   1       28.68       28.48      0.42 o 
  -2  10   1       22.76       24.92      0.30 o 
  -1  10   1      114.73      119.05      0.58 o 
   0  10   1       49.84       54.26      0.30 o 
   1  10   1      212.82      220.13      0.61 o 
   2  10   1       34.53       34.35      0.92 o 
   3  10   1        8.24        8.22      0.27 o 
   4  10   1        0.29        0.08      0.32 o 
   5  10   1       10.73       10.63      0.56 o 
  -6  11   1        0.61        0.37      0.58 o 
  -5  11   1        1.73        1.24      0.42 o 
  -4  11   1       35.91       33.48      0.47 o 
  -3  11   1        9.89        8.29      0.36 o 
  -2  11   1       70.30       69.19      0.36 o 
  -1  11   1       91.78       97.22      0.57 o 
   0  11   1      126.06      131.79      0.49 o 
   1  11   1        0.44        0.03      0.22 o 
   2  11   1       67.28       63.93      0.42 o 
   3  11   1       53.13       55.45      0.49 o 
   4  11   1       16.16       15.27      0.39 o 
   5  11   1        2.88        2.47      0.52 o 
  -5  12   1        3.55        3.05      0.45 o 
  -4  12   1       40.35       39.67      0.51 o 
  -3  12   1       35.11       39.24      0.49 o 
  -2  12   1       99.57       95.61      0.50 o 
  -1  12   1       14.25       14.83      0.21 o 
   0  12   1       25.09       28.66      0.26 o 
   1  12   1       59.33       62.36      0.37 o 
   2  12   1       59.49       56.28      0.41 o 
   3  12   1       20.49       19.81      0.35 o 
   4  12   1        5.06        4.33      0.40 o 
   5  12   1        0.38        0.50      0.51 o 
  -5  13   1       13.23       14.29      0.53 o 
  -4  13   1       58.59       58.80      0.81 o 
  -3  13   1        2.80        2.57      0.38 o 
  -2  13   1       69.66       70.51      0.41 o 
  -1  13   1       64.35       68.69      0.39 o 
   0  13   1       12.89       12.73      0.23 o 
   1  13   1       10.74       10.53      0.26 o 
   2  13   1      130.81      133.49      0.65 o 
   3  13   1       17.95       17.72      0.36 o 
   4  13   1        0.02        0.25      0.66 o 
   5  13   1        0.12        0.61      0.77 o 
  -5  14   1        0.94        0.49      0.54 o 
  -4  14   1       38.56       38.60      0.54 o 
  -3  14   1        2.36        1.78      0.42 o 
  -2  14   1       22.24       22.86      0.33 o 
  -1  14   1        9.56        9.67      0.28 o 
   0  14   1        7.36        6.60      0.23 o 
   1  14   1        3.61        3.90      0.27 o 
   2  14   1       99.17       96.85      0.58 o 
   3  14   1       14.14       13.67      0.38 o 
   4  14   1        3.59        3.61      0.42 o 
   5  14   1        0.53        0.37      0.58 o 
  -5  15   1        3.94        3.49      0.53 o 
  -4  15   1       31.02       31.45      0.52 o 
  -3  15   1       21.61       22.39      0.51 o 
  -2  15   1       39.17       38.56      0.53 o 
  -1  15   1       16.25       16.81      0.32 o 
   0  15   1       15.64       14.74      0.26 o 
   1  15   1       20.47       21.65      0.34 o 
   2  15   1       76.74       75.56      0.56 o 
   3  15   1       15.07       15.59      0.39 o 
   4  15   1        4.04        5.11      0.45 o 
   5  15   1        0.09        0.38      0.69 o 
  -5  16   1        6.42        6.19      0.56 o 
  -4  16   1       32.11       34.46      0.56 o 
  -3  16   1       12.66       12.23      0.43 o 
  -2  16   1       22.03       21.75      0.47 o 
  -1  16   1      136.86      142.07      1.00 o 
   0  16   1       13.59       13.87      0.31 o 
   1  16   1       16.62       15.81      0.35 o 
   2  16   1       21.78       20.20      0.42 o 
   3  16   1       12.78       12.25      0.41 o 
   4  16   1        3.23        3.74      0.45 o 
  -4  17   1        6.64        6.90      0.46 o 
  -3  17   1        2.82        2.91      0.43 o 
  -2  17   1        6.91        7.24      0.43 o 
  -1  17   1       41.82       41.11      0.66 o 
   0  17   1       74.05       75.23      0.63 o 
   1  17   1        2.18        1.94      0.31 o 
   2  17   1        6.64        7.18      0.39 o 
   3  17   1        2.92        2.39      0.37 o 
   4  17   1        2.20        2.25      0.46 o 
  -4  18   1       11.53       12.06      0.49 o 
  -3  18   1        2.13        1.33      0.39 o 
  -2  18   1       16.04       15.24      0.47 o 
  -1  18   1        7.79        7.27      0.43 o 
   0  18   1       46.24       51.44      0.50 o 
   1  18   1        1.56        2.01      0.32 o 
   2  18   1        9.70        9.39      0.39 o 
   3  18   1        2.87        3.46      0.39 o 
   4  18   1       10.51       12.30      0.55 o 
  -4  19   1        0.43        1.01      0.47 o 
  -3  19   1        2.30        2.56      0.42 o 
  -2  19   1        1.55        1.40      0.43 o 
  -1  19   1        1.28        0.83      0.42 o 
   0  19   1       98.78       98.62      0.95 o 
   1  19   1        2.43        2.50      0.43 o 
   2  19   1        0.89        0.84      0.38 o 
   3  19   1        1.11        1.56      0.41 o 
   4  19   1        0.36        0.59      0.51 o 
  -3  20   1        0.34        0.21      0.42 o 
  -2  20   1        9.67        9.52      0.55 o 
  -1  20   1        1.78        2.18      0.40 o 
   0  20   1        4.88        5.75      0.38 o 
   1  20   1        5.13        4.60      0.46 o 
   2  20   1        1.90        1.49      0.39 o 
   3  20   1        0.41        0.68      0.41 o 
  -3  21   1        0.68        0.69      0.44 o 
  -2  21   1        0.82        0.69      0.53 o 
  -1  21   1       30.40       29.43      0.52 o 
   0  21   1        2.52        3.03      0.37 o 
   1  21   1        0.17        0.15      0.43 o 
   2  21   1        0.08        0.65      0.46 o 
   3  21   1        2.20        2.61      0.53 o 
  -2  22   1        2.95        2.96      0.50 o 
  -1  22   1        5.88        6.20      0.51 o 
   0  22   1        6.91        7.24      0.46 o 
   1  22   1        1.84        2.33      0.43 o 
   2  22   1        3.23        3.56      0.49 o 
  -2  23   1        0.84        0.68      0.52 o 
  -1  23   1        0.02        0.75      0.61 o 
   0  23   1        2.85        2.92      0.46 o 
   1  23   1        3.85        4.38      0.47 o 
   2  23   1        1.62        2.41      0.74 o 
  -1  24   1        7.10        7.22      0.52 o 
   0  24   1        0.75        0.75      0.48 o 
  -6   0   2       14.08       14.14      0.88 o 
  -5   0   2       30.15       29.67      0.46 o 
  -4   0   2       14.43       13.93      0.31 o 
  -3   0   2        6.30        6.30      0.27 o 
  -2   0   2        3.04        2.77      0.24 o 
  -1   0   2      799.54      791.95      4.17 o 
   0   0   2      661.02      646.37      4.21 o 
   1   0   2       38.84       43.74      0.36 o 
   2   0   2      316.59      332.94      0.93 o 
   3   0   2       17.02       17.47      0.41 o 
   4   0   2        0.28        0.17      0.36 o 
   5   0   2       15.10       14.48      0.60 o 
   6   0   2        0.13        0.46      0.58 o 
  -6   1   2        3.11        3.16      0.55 o 
  -5   1   2       86.38       86.01      0.54 o 
  -4   1   2       79.72       78.66      0.32 o 
  -3   1   2       40.55       39.38      0.27 o 
  -2   1   2      648.24      652.17      1.73 o 
  -1   1   2       42.82       50.75      0.24 o 
   0   1   2      413.28      384.30      0.56 o 
   1   1   2      635.61      605.73      2.79 o 
   2   1   2       98.99      104.50      0.92 o 
   3   1   2        0.25        0.32      0.21 o 
   4   1   2       71.26       75.16      0.72 o 
   5   1   2        8.00        7.39      0.39 o 
   6   1   2        0.21        0.32      0.45 o 
  -6   2   2        5.48        5.78      0.56 o 
  -5   2   2       28.30       28.21      0.39 o 
  -4   2   2       83.56       81.40      0.38 o 
  -3   2   2       17.93       18.88      0.22 o 
  -2   2   2      152.44      165.33      0.45 o 
  -1   2   2      552.42      571.52      2.12 o 
   0   2   2      359.77      357.20      0.96 o 
   1   2   2       38.43       38.13      0.33 o 
   2   2   2       73.38       72.20      0.67 o 
   3   2   2       36.34       37.17      0.31 o 
   4   2   2       18.05       18.56      0.34 o 
   5   2   2        2.77        2.89      0.36 o 
   6   2   2        0.32        0.70      0.52 o 
  -6   3   2        0.41        0.63      0.64 o 
  -5   3   2       17.73       18.26      0.40 o 
  -4   3   2      100.50       97.05      0.42 o 
  -3   3   2       19.44       19.93      0.27 o 
  -2   3   2       20.31       19.68      0.25 o 
  -1   3   2      348.19      338.99      1.26 o 
   0   3   2      197.57      172.56      0.76 o 
   1   3   2       77.35       74.05      0.45 o 
   2   3   2      426.34      411.17      2.01 o 
   3   3   2       58.62       57.21      0.63 o 
   4   3   2       13.06       13.21      0.34 o 
   5   3   2        5.43        4.53      0.41 o 
   6   3   2        0.24        0.66      0.59 o 
  -6   4   2        2.95        3.06      0.78 o 
  -5   4   2       26.12       26.49      0.44 o 
  -4   4   2       71.14       71.87      0.45 o 
  -3   4   2        3.45        3.18      0.23 o 
  -2   4   2      279.50      285.07      0.73 o 
  -1   4   2       43.01       45.33      0.40 o 
   0   4   2       70.72       74.20      0.33 o 
   1   4   2       17.00       16.88      0.19 o 
   2   4   2      405.10      413.26      2.38 o 
   3   4   2        4.80        4.32      0.17 o 
   4   4   2        6.13        5.87      0.33 o 
   5   4   2        5.22        4.90      0.40 o 
   6   4   2        0.17        0.42      0.60 o 
  -6   5   2        0.96        1.56      0.79 o 
  -5   5   2       27.73       27.06      0.53 o 
  -4   5   2       77.70       74.39      0.46 o 
  -3   5   2       72.44       72.97      0.40 o 
  -2   5   2      408.72      428.29      0.84 o 
  -1   5   2      220.01      238.70      0.47 o 
   0   5   2      132.57      135.55      0.39 o 
   1   5   2      233.85      229.37      0.64 o 
   2   5   2      480.96      470.15      1.90 o 
   3   5   2       27.28       28.35      0.26 o 
   4   5   2       18.20       17.11      0.36 o 
   5   5   2        0.24        0.38      0.44 o 
   6   5   2        0.83        0.80      0.65 o 
  -6   6   2        0.97        1.68      0.45 o 
  -5   6   2        4.86        4.94      0.37 o 
  -4   6   2       62.85       65.52      0.48 o 
  -3   6   2       74.00       70.27      0.60 o 
  -2   6   2      109.23       95.43      0.71 o 
  -1   6   2      138.41      142.23      0.83 o 
   0   6   2       48.70       54.16      0.40 o 
   1   6   2       55.47       55.45      0.30 o 
   2   6   2      132.50      124.29      0.55 o 
   3   6   2       41.33       39.13      0.32 o 
   4   6   2        7.99        8.53      0.33 o 
   5   6   2        1.97        1.26      0.47 o 
   6   6   2        2.44        2.84      0.68 o 
  -6   7   2        7.06        7.48      0.46 o 
  -5   7   2        1.50        1.31      0.41 o 
  -4   7   2       64.63       64.07      0.59 o 
  -3   7   2       75.59       74.77      0.50 o 
  -2   7   2      118.91      115.40      0.49 o 
  -1   7   2        7.65        6.70      0.21 o 
   0   7   2        5.84        5.91      0.21 o 
   1   7   2      124.33      134.32      0.51 o 
   2   7   2      158.06      154.23      0.41 o 
   3   7   2       34.69       36.15      0.36 o 
   4   7   2        7.45        7.73      0.31 o 
   5   7   2        0.28        0.27      0.46 o 
  -6   8   2        6.84        6.61      0.47 o 
  -5   8   2        5.79        4.90      0.43 o 
  -4   8   2        9.65        9.12      0.47 o 
  -3   8   2       37.38       37.00      0.39 o 
  -2   8   2       44.21       43.08      0.37 o 
  -1   8   2      367.89      378.33      1.62 o 
   0   8   2      263.54      284.16      1.16 o 
   1   8   2        2.50        2.03      0.19 o 
   2   8   2        4.76        5.27      0.18 o 
   3   8   2        9.11        9.08      0.25 o 
   4   8   2        2.04        1.85      0.34 o 
   5   8   2        7.45        8.59      0.47 o 
  -6   9   2        3.11        3.48      0.47 o 
  -5   9   2        0.43        0.73      0.41 o 
  -4   9   2       35.87       35.05      0.59 o 
  -3   9   2       60.10       57.89      0.48 o 
  -2   9   2        0.07        0.21      0.27 o 
  -1   9   2       45.02       57.27      0.35 o 
   0   9   2      326.44      344.05      0.70 o 
   1   9   2        4.32        5.89      0.21 o 
   2   9   2       12.97       13.75      0.36 o 
   3   9   2       15.46       17.84      0.29 o 
   4   9   2       10.97       11.16      0.43 o 
   5   9   2        2.42        3.30      0.46 o 
  -6  10   2        0.15        0.24      0.56 o 
  -5  10   2        1.81        1.80      0.37 o 
  -4  10   2        2.38        2.10      0.45 o 
  -3  10   2       46.90       46.28      0.49 o 
  -2  10   2       20.94       20.35      0.31 o 
  -1  10   2      236.70      234.07      0.78 o 
   0  10   2       32.84       37.74      0.32 o 
   1  10   2       40.42       40.65      0.32 o 
   2  10   2       14.93       14.64      0.22 o 
   3  10   2       26.45       26.38      0.37 o 
   4  10   2        4.30        4.15      0.42 o 
   5  10   2        2.37        2.19      0.51 o 
  -5  11   2        1.54        1.36      0.38 o 
  -4  11   2       19.50       19.69      0.48 o 
  -3  11   2      177.05      175.17      1.24 o 
  -2  11   2       18.20       19.25      0.34 o 
  -1  11   2       12.27       13.62      0.24 o 
   0  11   2       39.66       42.44      0.45 o 
   1  11   2       11.84       13.28      0.24 o 
   2  11   2        0.65        0.73      0.21 o 
   3  11   2       15.93       16.03      0.40 o 
   4  11   2        4.86        4.79      0.44 o 
   5  11   2        0.50        0.66      0.53 o 
  -5  12   2        1.52        1.15      0.41 o 
  -4  12   2        2.14        2.08      0.42 o 
  -3  12   2      194.38      192.46      1.19 o 
  -2  12   2        8.78        7.99      0.32 o 
  -1  12   2       16.37       17.68      0.27 o 
   0  12   2       14.05       13.62      0.32 o 
   1  12   2        7.22        7.66      0.26 o 
   2  12   2       20.58       21.49      0.34 o 
   3  12   2       74.91       81.12      0.59 o 
   4  12   2        5.49        5.99      0.47 o 
   5  12   2        1.03        1.07      0.55 o 
  -5  13   2        0.06        0.46      0.41 o 
  -4  13   2       24.69       22.75      0.52 o 
  -3  13   2      115.67      111.80      1.09 o 
  -2  13   2       13.01       13.66      0.37 o 
  -1  13   2       10.77       10.49      0.29 o 
   0  13   2        3.17        3.40      0.25 o 
   1  13   2        8.19        8.89      0.28 o 
   2  13   2       30.39       30.80      0.38 o 
   3  13   2       70.34       72.19      0.69 o 
   4  13   2        1.63        1.63      0.46 o 
   5  13   2        0.52        0.36      0.55 o 
  -5  14   2        0.10        0.33      0.50 o 
  -4  14   2       19.90       20.08      0.54 o 
  -3  14   2       72.31       70.05      1.01 o 
  -2  14   2       20.72       23.17      0.41 o 
  -1  14   2        3.47        3.35      0.28 o 
   0  14   2       12.51       11.91      0.31 o 
   1  14   2        4.53        4.76      0.27 o 
   2  14   2        1.65        1.13      0.31 o 
   3  14   2       22.31       20.34      0.46 o 
   4  14   2        0.62        0.14      0.47 o 
  -5  15   2        2.78        2.57      0.46 o 
  -4  15   2        6.51        5.42      0.48 o 
  -3  15   2       22.47       21.28      0.53 o 
  -2  15   2       35.00       34.84      0.49 o 
  -1  15   2        3.47        3.26      0.38 o 
   0  15   2       39.66       39.76      0.38 o 
   1  15   2        2.76        3.09      0.29 o 
   2  15   2        5.92        5.62      0.34 o 
   3  15   2        1.37        1.13      0.37 o 
   4  15   2        5.76        5.35      0.53 o 
  -5  16   2        3.62        4.94      0.48 o 
  -4  16   2        9.40        8.96      0.51 o 
  -3  16   2       21.25       20.23      0.53 o 
  -2  16   2        1.40        1.03      0.30 o 
  -1  16   2       10.50       10.06      0.38 o 
   0  16   2       16.47       14.20      0.31 o 
   1  16   2        8.66        8.22      0.33 o 
   2  16   2        2.56        3.00      0.34 o 
   3  16   2       15.25       16.21      0.47 o 
   4  16   2        4.24        4.11      0.58 o 
  -4  17   2        4.88        4.14      0.46 o 
  -3  17   2        3.69        3.24      0.45 o 
  -2  17   2        1.35        1.17      0.44 o 
  -1  17   2       42.34       41.59      0.46 o 
   0  17   2       25.73       26.79      0.41 o 
   1  17   2        3.01        3.37      0.32 o 
   2  17   2        2.13        1.76      0.36 o 
   3  17   2        8.06        6.94      0.45 o 
   4  17   2        0.03        0.05      0.63 o 
  -4  18   2        2.31        2.46      0.46 o 
  -3  18   2        2.50        2.08      0.47 o 
  -2  18   2        1.31        1.58      0.44 o 
  -1  18   2        3.96        3.70      0.39 o 
   0  18   2       10.51        9.75      0.37 o 
   1  18   2       23.46       23.81      0.44 o 
   2  18   2        1.71        1.63      0.39 o 
   3  18   2        2.13        1.80      0.47 o 
  -4  19   2        3.50        4.50      0.50 o 
  -3  19   2        3.93        4.34      0.49 o 
  -2  19   2        1.27        1.25      0.42 o 
  -1  19   2       18.28       16.96      0.46 o 
   0  19   2       33.41       31.95      0.45 o 
   1  19   2       26.36       28.32      0.56 o 
   2  19   2        3.76        3.43      0.39 o 
   3  19   2        2.54        2.08      0.47 o 
  -3  20   2        3.84        4.45      0.51 o 
  -2  20   2        3.38        3.19      0.50 o 
  -1  20   2        2.27        2.30      0.42 o 
   0  20   2        7.00        6.98      0.45 o 
   1  20   2       11.09       10.54      0.48 o 
   2  20   2        6.67        7.03      0.43 o 
   3  20   2        0.75        0.98      0.49 o 
  -3  21   2        0.09        0.29      0.57 o 
  -2  21   2        0.37        1.02      0.51 o 
  -1  21   2        2.77        2.48      0.43 o 
   0  21   2        2.58        2.49      0.42 o 
   1  21   2       13.38       14.05      0.50 o 
   2  21   2        1.87        2.39      0.46 o 
  -2  22   2        0.27        0.54      0.58 o 
  -1  22   2        0.80        0.94      0.46 o 
   0  22   2        1.78        1.66      0.43 o 
   1  22   2        5.56        5.06      0.47 o 
   2  22   2        0.51        0.75      0.49 o 
  -1  23   2        4.67        4.97      0.54 o 
   0  23   2        0.72        0.57      0.47 o 
   1  23   2        6.55        6.76      0.49 o 
  -6   0   3        1.13        1.06      0.56 o 
  -5   0   3        0.30        0.16      0.36 o 
  -4   0   3       43.81       42.69      0.48 o 
  -3   0   3       10.58       10.15      0.31 o 
  -2   0   3       30.62       27.84      0.30 o 
  -1   0   3      588.08      599.11      1.99 o 
   0   0   3      107.47      106.31      0.63 o 
   1   0   3        0.12        0.47      0.43 o 
   2   0   3        7.19        8.07      0.34 o 
   3   0   3        4.22        4.36      0.40 o 
   4   0   3        7.25        6.70      0.51 o 
   5   0   3        5.44        4.41      0.56 o 
  -6   1   3        2.84        2.48      0.45 o 
  -5   1   3       15.34       15.64      0.31 o 
  -4   1   3       14.17       13.39      0.28 o 
  -3   1   3       42.13       44.60      0.30 o 
  -2   1   3       91.89       95.30      0.59 o 
  -1   1   3        8.78        9.86      0.24 o 
   0   1   3      114.60      115.71      0.63 o 
   1   1   3       90.58       98.03      0.50 o 
   2   1   3       11.98       11.73      0.21 o 
   3   1   3        9.40       10.15      0.30 o 
   4   1   3        1.54        1.83      0.29 o 
   5   1   3        1.32        1.49      0.42 o 
  -6   2   3        0.11        0.35      0.63 o 
  -5   2   3       21.95       21.05      0.40 o 
  -4   2   3       41.14       37.37      0.33 o 
  -3   2   3       28.40       25.56      0.28 o 
  -2   2   3        7.49        6.60      0.20 o 
  -1   2   3      595.45      607.99      2.96 o 
   0   2   3       39.87       40.44      0.34 o 
   1   2   3      121.80      125.26      0.88 o 
   2   2   3       52.37       51.02      0.56 o 
   3   2   3       26.01       25.11      0.38 o 
   4   2   3        1.41        1.17      0.32 o 
   5   2   3        4.65        5.33      0.43 o 
  -6   3   3        3.85        4.10      0.53 o 
  -5   3   3       13.82       13.28      0.41 o 
  -4   3   3       59.69       58.99      0.46 o 
  -3   3   3       14.41       14.78      0.30 o 
  -2   3   3       10.79       12.08      0.22 o 
  -1   3   3        4.50        4.02      0.19 o 
   0   3   3      210.94      210.58      1.07 o 
   1   3   3        3.63        3.21      0.19 o 
   2   3   3        0.18        0.15      0.15 o 
   3   3   3       13.16       14.90      0.32 o 
   4   3   3        6.64        6.91      0.34 o 
   5   3   3        0.76        0.37      0.41 o 
  -6   4   3        1.54        2.11      0.52 o 
  -5   4   3        7.48        7.92      0.40 o 
  -4   4   3       64.59       64.02      0.49 o 
  -3   4   3       81.29       74.38      0.60 o 
  -2   4   3       71.70       76.95      0.36 o 
  -1   4   3        1.55        1.80      0.19 o 
   0   4   3       78.21       76.93      0.38 o 
   1   4   3      113.45      116.17      0.47 o 
   2   4   3       58.60       58.97      0.30 o 
   3   4   3       16.31       14.82      0.36 o 
   4   4   3        0.97        1.55      0.36 o 
   5   4   3        1.60        1.22      0.42 o 
  -6   5   3        2.64        2.16      0.51 o 
  -5   5   3        6.58        7.30      0.40 o 
  -4   5   3       74.07       79.33      0.61 o 
  -3   5   3       94.23       95.21      0.64 o 
  -2   5   3        2.41        2.73      0.21 o 
  -1   5   3       16.98       18.24      0.25 o 
   0   5   3       39.75       35.52      0.26 o 
   1   5   3       51.18       51.55      0.29 o 
   2   5   3       33.97       31.07      0.27 o 
   3   5   3      113.23      112.94      0.75 o 
   4   5   3        1.37        0.87      0.37 o 
   5   5   3        0.28        0.29      0.47 o 
  -6   6   3        3.69        3.91      0.53 o 
  -5   6   3       13.52       12.52      0.47 o 
  -4   6   3       61.33       60.41      0.58 o 
  -3   6   3      132.59      129.71      0.61 o 
  -2   6   3       52.89       55.16      0.60 o 
  -1   6   3       18.83       21.07      0.27 o 
   0   6   3       24.49       20.29      0.24 o 
   1   6   3       26.56       26.79      0.25 o 
   2   6   3       56.29       56.62      0.49 o 
   3   6   3      117.60      120.38      1.09 o 
   4   6   3        2.00        1.84      0.32 o 
   5   6   3        3.24        3.04      0.41 o 
  -6   7   3        0.47        0.51      0.51 o 
  -5   7   3       33.40       32.64      0.62 o 
  -4   7   3       12.06       11.88      0.39 o 
  -3   7   3      144.01      142.48      0.64 o 
  -2   7   3       50.22       46.16      0.34 o 
  -1   7   3       20.57       21.72      0.28 o 
   0   7   3       28.72       28.66      0.28 o 
   1   7   3      129.83      130.80      0.57 o 
   2   7   3       37.68       37.11      0.31 o 
   3   7   3       28.72       28.61      0.84 o 
   4   7   3       11.09       12.99      0.42 o 
   5   7   3        1.85        2.34      0.47 o 
  -6   8   3        0.48        0.53      0.48 o 
  -5   8   3        7.56        7.56      0.51 o 
  -4   8   3        0.62        0.75      0.40 o 
  -3   8   3      110.19      107.39      0.60 o 
  -2   8   3       54.67       50.42      0.41 o 
  -1   8   3       40.19       41.64      0.41 o 
   0   8   3       10.54       11.31      0.24 o 
   1   8   3       51.12       51.02      0.53 o 
   2   8   3       32.16       31.35      0.31 o 
   3   8   3       13.58       13.06      0.45 o 
   4   8   3       24.80       26.63      0.49 o 
   5   8   3        1.81        1.32      0.46 o 
  -5   9   3        0.39        0.40      0.49 o 
  -4   9   3       12.46       12.61      0.49 o 
  -3   9   3       34.76       34.75      0.45 o 
  -2   9   3      124.84      122.09      0.60 o 
  -1   9   3        1.77        2.01      0.24 o 
   0   9   3       92.62       96.60      0.50 o 
   1   9   3       44.20       41.88      0.33 o 
   2   9   3       69.20       70.52      0.45 o 
   3   9   3       20.62       19.22      0.46 o 
   4   9   3        5.58        7.05      0.43 o 
   5   9   3        0.90        0.98      0.47 o 
  -5  10   3        2.41        2.69      0.52 o 
  -4  10   3       40.24       37.74      0.58 o 
  -3  10   3       13.89       13.50      0.40 o 
  -2  10   3      118.66      113.91      0.60 o 
  -1  10   3        0.12        0.20      0.23 o 
   0  10   3       24.05       27.07      0.30 o 
   1  10   3        2.25        2.55      0.24 o 
   2  10   3        1.06        1.32      0.28 o 
   3  10   3       27.32       28.17      0.52 o 
   4  10   3       13.04       13.47      0.46 o 
   5  10   3        2.68        2.99      0.52 o 
  -5  11   3        1.74        1.91      0.52 o 
  -4  11   3        5.25        4.92      0.50 o 
  -3  11   3        1.83        1.37      0.37 o 
  -2  11   3      164.00      163.79      0.81 o 
  -1  11   3       10.32       10.74      0.25 o 
   0  11   3       49.20       46.44      0.38 o 
   1  11   3       47.41       46.01      0.54 o 
   2  11   3       39.16       39.79      0.42 o 
   3  11   3        0.21        0.61      0.41 o 
   4  11   3        6.49        5.48      0.48 o 
  -5  12   3        0.92        1.15      0.45 o 
  -4  12   3       13.03       11.18      0.48 o 
  -3  12   3       85.78       83.75      0.66 o 
  -2  12   3       63.24       62.70      0.50 o 
  -1  12   3        3.13        3.16      0.24 o 
   0  12   3        7.39        8.00      0.27 o 
   1  12   3        8.90        9.42      0.30 o 
   2  12   3       10.46       10.86      0.34 o 
   3  12   3        2.88        3.10      0.44 o 
   4  12   3        5.95        5.96      0.48 o 
  -5  13   3        0.36        0.59      0.47 o 
  -4  13   3       30.12       28.61      0.57 o 
  -3  13   3       14.06       12.93      0.42 o 
  -2  13   3       48.45       50.09      0.47 o 
  -1  13   3       23.08       21.57      0.31 o 
   0  13   3       21.12       21.49      0.34 o 
   1  13   3        0.04        0.28      0.28 o 
   2  13   3       16.52       15.93      0.37 o 
   3  13   3        3.50        3.18      0.44 o 
   4  13   3        8.02        8.47      0.53 o 
  -5  14   3        2.72        2.92      0.52 o 
  -4  14   3        3.50        4.09      0.47 o 
  -3  14   3       13.88       13.16      0.48 o 
  -2  14   3        7.44        6.94      0.38 o 
  -1  14   3       25.41       23.70      0.37 o 
   0  14   3        5.92        5.83      0.31 o 
   1  14   3        6.55        5.90      0.28 o 
   2  14   3        6.78        5.91      0.41 o 
   3  14   3        6.87        6.69      0.48 o 
   4  14   3        0.04        0.05      0.55 o 
  -4  15   3        1.12        1.40      0.48 o 
  -3  15   3        1.67        1.66      0.43 o 
  -2  15   3       21.75       19.43      0.45 o 
  -1  15   3        0.65        0.69      0.33 o 
   0  15   3       12.53       10.71      0.37 o 
   1  15   3        8.52        7.68      0.33 o 
   2  15   3        0.60        0.68      0.37 o 
   3  15   3        3.96        4.40      0.47 o 
   4  15   3        0.38        0.48      0.49 o 
  -4  16   3        2.42        2.00      0.49 o 
  -3  16   3        0.54        0.61      0.43 o 
  -2  16   3       12.65       11.98      0.41 o 
  -1  16   3        3.93        3.73      0.35 o 
   0  16   3       14.53       12.43      0.35 o 
   1  16   3        6.86        6.78      0.34 o 
   2  16   3        3.90        3.70      0.39 o 
   3  16   3        0.54        0.87      0.48 o 
  -4  17   3        1.49        1.33      0.49 o 
  -3  17   3        7.43        7.11      0.49 o 
  -2  17   3       15.52       13.66      0.43 o 
  -1  17   3        0.96        1.15      0.36 o 
   0  17   3       16.15       13.78      0.36 o 
   1  17   3        7.38        7.27      0.37 o 
   2  17   3        0.38        0.63      0.40 o 
   3  17   3        0.39        0.45      0.58 o 
  -3  18   3        0.09        0.26      0.52 o 
  -2  18   3       17.24       16.28      0.47 o 
  -1  18   3        1.41        0.89      0.39 o 
   0  18   3        1.99        1.92      0.35 o 
   1  18   3        9.64        9.98      0.40 o 
   2  18   3        2.61        2.65      0.42 o 
   3  18   3        1.14        1.19      0.50 o 
  -3  19   3        4.58        5.37      0.53 o 
  -2  19   3        1.00        0.80      0.51 o 
  -1  19   3        3.45        3.32      0.38 o 
   0  19   3        1.43        1.73      0.41 o 
   1  19   3        5.15        4.96      0.49 o 
   2  19   3        4.61        4.88      0.48 o 
  -3  20   3        1.28        1.67      0.53 o 
  -2  20   3        2.85        3.46      0.49 o 
  -1  20   3        0.27        0.43      0.41 o 
   0  20   3        5.58        4.81      0.43 o 
   1  20   3        9.47        8.70      0.47 o 
   2  20   3        4.03        4.71      0.49 o 
  -2  21   3        2.25        2.87      0.54 o 
  -1  21   3        0.31        0.44      0.39 o 
   0  21   3        0.13        0.46      0.55 o 
   1  21   3        2.39        2.91      0.45 o 
  -1  22   3        1.30        1.82      0.41 o 
   0  22   3        2.31        2.63      0.47 o 
  -6   0   4        0.51        0.74      0.82 o 
  -5   0   4        3.16        2.33      0.48 o 
  -4   0   4        0.65        0.27      0.45 o 
  -3   0   4        3.34        2.99      0.48 o 
  -2   0   4        0.56        0.29      0.43 o 
  -1   0   4        0.58        0.63      0.34 o 
   0   0   4        0.02        0.31      0.34 o 
   1   0   4        7.49        7.58      0.53 o 
   2   0   4        0.92        2.01      0.57 o 
   3   0   4        1.33        1.15      0.59 o 
   4   0   4        1.05        1.08      0.67 o 
   5   0   4        1.99        1.79      0.76 o 
  -6   1   4       27.65       33.34      0.75 o 
  -5   1   4        0.19        0.19      0.37 o 
  -4   1   4       12.59       11.68      0.37 o 
  -3   1   4        1.05        1.20      0.37 o 
  -2   1   4       22.37       22.00      0.34 o 
  -1   1   4        1.65        1.54      0.26 o 
   0   1   4      160.87      164.83      0.73 o 
   1   1   4        2.62        2.21      0.28 o 
   2   1   4        0.31        0.30      0.43 o 
   3   1   4        9.22        8.58      0.38 o 
   4   1   4        0.93        1.27      0.39 o 
   5   1   4        0.44        0.40      0.52 o 
  -6   2   4       14.47       15.12      0.67 o 
  -5   2   4        1.48        2.33      0.41 o 
  -4   2   4       15.52       13.72      0.42 o 
  -3   2   4       22.71       23.21      0.45 o 
  -2   2   4       11.96       12.53      0.32 o 
  -1   2   4        6.35        6.01      0.27 o 
   0   2   4       82.90       83.45      0.66 o 
   1   2   4       11.68       12.17      0.31 o 
   2   2   4       15.27       15.59      0.53 o 
   3   2   4        5.76        5.33      0.37 o 
   4   2   4        2.23        1.82      0.35 o 
   5   2   4        0.50        0.68      0.46 o 
  -6   3   4       10.73       11.16      0.72 o 
  -5   3   4        2.39        1.72      0.37 o 
  -4   3   4       23.86       20.91      0.49 o 
  -3   3   4       18.62       17.37      0.50 o 
  -2   3   4        6.25        6.40      0.32 o 
  -1   3   4       11.28       11.93      0.30 o 
   0   3   4       19.16       18.37      0.35 o 
   1   3   4       17.78       17.90      0.34 o 
   2   3   4       17.79       18.15      0.48 o 
   3   3   4       10.00        9.50      0.39 o 
   4   3   4        2.98        2.90      0.36 o 
   5   3   4        0.17        0.43      0.47 o 
  -5   4   4        9.35        8.51      0.42 o 
  -4   4   4        3.08        2.60      0.35 o 
  -3   4   4       72.63       75.43      0.64 o 
  -2   4   4       18.14       18.91      0.36 o 
  -1   4   4       42.10       42.92      0.43 o 
   0   4   4        8.49        8.94      0.32 o 
   1   4   4        4.91        4.58      0.30 o 
   2   4   4        6.10        6.35      0.40 o 
   3   4   4        2.93        3.38      0.41 o 
   4   4   4        0.15        0.09      0.50 o 
   5   4   4        2.72        2.73      0.55 o 
  -5   5   4        0.72        1.12      0.42 o 
  -4   5   4       30.36       27.12      0.46 o 
  -3   5   4       61.88       58.78      0.61 o 
  -2   5   4       14.66       14.00      0.42 o 
  -1   5   4        2.14        2.09      0.31 o 
   0   5   4       60.95       57.61      0.45 o 
   1   5   4       13.49       12.38      0.34 o 
   2   5   4       39.25       41.62      0.43 o 
   3   5   4        4.91        4.40      0.39 o 
   4   5   4        3.73        3.25      0.35 o 
  -5   6   4        1.64        1.79      0.44 o 
  -4   6   4       24.80       24.98      0.45 o 
  -3   6   4       60.00       59.90      0.74 o 
  -2   6   4       40.07       40.44      0.46 o 
  -1   6   4      132.45      129.32      1.05 o 
   0   6   4       52.81       51.89      0.39 o 
   1   6   4       18.15       19.08      0.34 o 
   2   6   4       12.33       12.61      0.35 o 
   3   6   4       10.12        8.88      0.42 o 
   4   6   4        8.58        6.56      0.38 o 
  -5   7   4        3.47        3.50      0.45 o 
  -4   7   4        8.52        7.67      0.40 o 
  -3   7   4       39.48       38.26      0.47 o 
  -2   7   4      106.15      106.38      0.74 o 
  -1   7   4       90.40       88.96      0.64 o 
   0   7   4       26.48       26.12      0.35 o 
   1   7   4       17.50       15.05      0.32 o 
   2   7   4        9.28        9.64      0.34 o 
   3   7   4        6.83        7.58      0.46 o 
   4   7   4       16.30       14.66      0.46 o 
  -5   8   4        3.76        2.88      0.46 o 
  -4   8   4        9.08        8.17      0.40 o 
  -3   8   4       24.12       23.39      0.43 o 
  -2   8   4       77.31       76.53      0.58 o 
  -1   8   4       69.33       69.91      0.70 o 
   0   8   4       15.47       14.90      0.33 o 
   1   8   4       28.24       29.17      0.40 o 
   2   8   4       15.11       16.11      0.40 o 
   3   8   4        6.01        5.24      0.45 o 
   4   8   4        1.64        0.95      0.42 o 
  -5   9   4        1.75        1.92      0.46 o 
  -4   9   4        5.50        5.56      0.41 o 
  -3   9   4       37.14       38.11      0.49 o 
  -2   9   4      109.34      109.66      0.68 o 
  -1   9   4       66.71       68.02      0.55 o 
   0   9   4        7.36        6.62      0.28 o 
   1   9   4        2.60        2.39      0.32 o 
   2   9   4        3.59        3.05      0.39 o 
   3   9   4        5.22        5.50      0.47 o 
   4   9   4       10.10        8.85      0.46 o 
  -5  10   4        1.51        1.71      0.50 o 
  -4  10   4        3.40        3.32      0.44 o 
  -3  10   4        4.38        4.38      0.37 o 
  -2  10   4        5.81        5.68      0.41 o 
  -1  10   4       66.40       64.49      0.49 o 
   0  10   4        3.47        3.69      0.28 o 
   1  10   4       81.74       82.08      0.69 o 
   2  10   4       10.86       11.87      0.48 o 
   3  10   4        0.18        0.14      0.54 o 
   4  10   4        5.79        6.52      0.47 o 
  -5  11   4        2.14        2.70      0.57 o 
  -4  11   4        2.74        3.31      0.47 o 
  -3  11   4       17.01       17.17      0.44 o 
  -2  11   4       67.73       67.04      0.61 o 
  -1  11   4       54.36       55.04      0.44 o 
   0  11   4        6.83        6.78      0.31 o 
   1  11   4        4.04        4.57      0.33 o 
   2  11   4       14.12       13.54      0.50 o 
   3  11   4        2.84        3.07      0.61 o 
   4  11   4        6.97        7.10      0.56 o 
  -5  12   4       14.28       17.36      0.67 o 
  -4  12   4        7.56        9.05      0.50 o 
  -3  12   4        7.84        7.66      0.43 o 
  -2  12   4       11.39        9.91      0.41 o 
  -1  12   4       13.31       13.97      0.35 o 
   0  12   4        9.65        9.28      0.32 o 
   1  12   4       47.40       45.54      0.45 o 
   2  12   4        4.53        4.16      0.41 o 
   3  12   4        0.42        0.72      0.62 o 
   4  12   4        0.41        0.67      0.58 o 
  -4  13   4        1.59        1.27      0.44 o 
  -3  13   4        2.29        2.90      0.37 o 
  -2  13   4       17.29       15.99      0.42 o 
  -1  13   4        0.24        0.28      0.35 o 
   0  13   4        1.40        1.26      0.30 o 
   1  13   4        9.32        9.32      0.34 o 
   2  13   4        0.11        0.22      0.45 o 
   3  13   4        0.05        0.46      1.03 o 
  -4  14   4        0.79        0.82      0.48 o 
  -3  14   4       12.33       11.90      0.42 o 
  -2  14   4        2.31        2.17      0.38 o 
  -1  14   4        3.02        2.28      0.37 o 
   0  14   4        5.90        6.27      0.33 o 
   1  14   4       12.43       11.50      0.39 o 
   2  14   4        4.28        4.45      0.48 o 
   3  14   4        0.04        0.07      0.56 o 
  -4  15   4        0.49        0.61      0.56 o 
  -3  15   4        0.12        0.18      0.41 o 
  -2  15   4        0.27        0.59      0.38 o 
  -1  15   4        1.46        1.81      0.38 o 
   0  15   4        4.08        3.87      0.33 o 
   1  15   4        4.20        4.27      0.35 o 
   2  15   4        3.61        3.00      0.49 o 
   3  15   4        0.20        0.30      0.58 o 
  -3  16   4        1.15        1.14      0.48 o 
  -2  16   4        8.70        8.72      0.43 o 
  -1  16   4        0.92        0.36      0.42 o 
   0  16   4        4.81        4.09      0.34 o 
   1  16   4        4.76        3.76      0.38 o 
   2  16   4        2.41        2.17      0.52 o 
  -3  17   4        0.67        0.74      0.48 o 
  -2  17   4        5.53        5.56      0.47 o 
  -1  17   4       14.49       14.26      0.51 o 
   0  17   4        1.79        1.92      0.43 o 
   1  17   4        1.37        1.08      0.37 o 
   2  17   4        1.81        1.91      0.47 o 
  -3  18   4        0.17        0.18      0.64 o 
  -2  18   4        0.48        0.28      0.44 o 
  -1  18   4        3.00        2.77      0.45 o 
   0  18   4        0.10        0.25      0.47 o 
   1  18   4        2.43        2.55      0.42 o 
   2  18   4        1.01        1.25      0.49 o 
  -2  19   4        0.45        1.13      0.50 o 
  -1  19   4        8.53        8.69      0.51 o 
   0  19   4        0.03        0.10      0.56 o 
   1  19   4        0.04        0.33      0.57 o 
  -1  20   4        3.38        3.72      0.50 o 
   0  20   4        1.11        1.43      0.44 o 
  -5   0   5        5.07        5.84      0.84 o 
  -4   0   5        0.54        0.26      0.66 o 
  -3   0   5        7.40        7.26      0.76 o 
  -2   0   5        6.79        7.23      0.58 o 
  -1   0   5       56.95       64.30      0.67 o 
   0   0   5        0.58        0.80      0.70 o 
   1   0   5       12.44       12.38      0.74 o 
   2   0   5        6.41        5.46      0.69 o 
   3   0   5        0.00        0.01      0.64 o 
   4   0   5        4.33        2.73      0.73 o 
  -5   1   5        5.75        6.14      0.55 o 
  -4   1   5        0.82        1.20      0.45 o 
  -3   1   5       22.13       18.90      0.58 o 
  -2   1   5        3.21        3.46      0.37 o 
  -1   1   5        3.10        3.40      0.33 o 
   0   1   5        2.44        2.48      0.34 o 
   1   1   5        5.19        5.32      0.44 o 
   2   1   5        0.62        1.03      0.48 o 
   3   1   5        3.66        4.17      0.49 o 
   4   1   5        0.38        0.29      0.53 o 
  -5   2   5        7.02        7.63      0.58 o 
  -4   2   5        1.25        0.47      0.51 o 
  -3   2   5        7.83        7.24      0.47 o 
  -2   2   5       13.52       15.28      0.47 o 
  -1   2   5        9.30        8.44      0.40 o 
   0   2   5       12.42       12.95      0.37 o 
   1   2   5        7.67        6.87      0.46 o 
   2   2   5       10.21       10.26      0.47 o 
   3   2   5        2.94        2.30      0.49 o 
   4   2   5        1.24        1.02      0.51 o 
  -5   3   5       18.75       21.72      0.66 o 
  -4   3   5        4.46        3.97      0.53 o 
  -3   3   5       13.46       11.34      0.52 o 
  -2   3   5        0.59        0.42      0.43 o 
  -1   3   5       27.66       28.46      0.45 o 
   0   3   5       17.18       17.48      0.42 o 
   1   3   5        8.92        9.42      0.45 o 
   2   3   5        0.49        0.70      0.43 o 
   3   3   5        5.09        4.19      0.51 o 
   4   3   5        0.05        0.26      0.62 o 
  -5   4   5        3.74        4.52      0.57 o 
  -4   4   5        3.34        2.27      0.53 o 
  -3   4   5        7.72        6.61      0.51 o 
  -2   4   5        7.84        8.15      0.46 o 
  -1   4   5        8.07        7.99      0.39 o 
   0   4   5        0.00        0.42      0.37 o 
   1   4   5        8.05        8.19      0.49 o 
   2   4   5        0.97        0.49      0.44 o 
   3   4   5        1.08        1.41      0.53 o 
   4   4   5        1.46        1.83      0.45 o 
  -5   5   5       23.59       25.45      0.63 o 
  -4   5   5        0.52        0.60      0.51 o 
  -3   5   5        1.13       23.53     11.35 o 
  -2   5   5        6.95        7.25      0.46 o 
  -1   5   5        3.68        3.48      0.38 o 
   0   5   5       45.79       48.26      0.68 o 
   1   5   5       15.91       16.96      0.52 o 
   2   5   5        0.10        0.04      0.44 o 
   3   5   5        0.55        0.63      0.54 o 
   4   5   5        0.49        0.26      0.48 o 
  -5   6   5        1.90        3.06      0.62 o 
  -4   6   5        1.11        1.12      0.50 o 
  -3   6   5       10.71        9.94      0.54 o 
  -2   6   5       36.89       37.24      0.68 o 
  -1   6   5       57.25       59.61      0.56 o 
   0   6   5       70.87       71.51      0.68 o 
   1   6   5       14.17       15.18      0.51 o 
   2   6   5        2.06        1.70      0.45 o 
   3   6   5        0.92        1.08      0.56 o 
  -5   7   5       10.54        9.89      0.66 o 
  -4   7   5        1.67        1.61      0.51 o 
  -3   7   5        0.45        0.50      0.48 o 
  -2   7   5       31.54       29.39      0.57 o 
  -1   7   5       26.15       25.28      0.48 o 
   0   7   5       54.39       54.14      0.60 o 
   1   7   5        8.38        8.96      0.44 o 
   2   7   5        0.78        0.60      0.44 o 
   3   7   5        1.91        1.75      0.56 o 
  -4   8   5        2.54        2.65      0.52 o 
  -3   8   5       10.68       11.08      0.54 o 
  -2   8   5       41.35       42.04      0.60 o 
  -1   8   5       57.61       60.14      0.60 o 
   0   8   5        5.80        5.79      0.42 o 
   1   8   5        0.23        0.57      0.39 o 
   2   8   5        0.86        0.57      0.55 o 
   3   8   5        1.58        1.59      0.50 o 
  -4   9   5        0.46        0.63      0.49 o 
  -3   9   5        4.26        4.37      0.53 o 
  -2   9   5        4.21        4.10      0.53 o 
  -1   9   5       10.85       12.48      0.44 o 
   0   9   5       16.58       17.03      0.40 o 
   1   9   5        4.42        4.64      0.43 o 
   2   9   5        1.44        2.08      0.59 o 
   3   9   5        0.06        0.31      0.79 o 
  -4  10   5       10.26       11.43      0.56 o 
  -3  10   5        2.42        2.52      0.51 o 
  -2  10   5       53.65       55.38      0.72 o 
  -1  10   5       30.64       30.42      0.51 o 
   0  10   5        5.50        4.48      0.35 o 
   1  10   5        7.40        7.02      0.44 o 
   2  10   5        2.43        2.67      0.64 o 
   3  10   5        1.10        0.94      0.54 o 
  -4  11   5        6.81        8.15      0.65 o 
  -3  11   5        0.14        0.25      0.52 o 
  -2  11   5        5.77        5.01      0.55 o 
  -1  11   5       11.92       10.96      0.46 o 
   0  11   5        7.23        6.28      0.37 o 
   1  11   5        3.83        3.86      0.43 o 
   2  11   5        4.72        5.36      0.68 o 
   3  11   5        1.40        1.57      0.57 o 
  -4  12   5        6.58        7.93      0.65 o 
  -3  12   5        1.26        1.66      0.55 o 
  -2  12   5        8.61        8.33      0.55 o 
  -1  12   5       10.29        9.64      0.45 o 
   0  12   5       11.05       11.22      0.39 o 
   1  12   5        0.88        1.25      0.43 o 
   2  12   5        1.93        2.29      0.67 o 
  -3  13   5        3.99        4.13      0.56 o 
  -2  13   5        0.28        0.53      0.50 o 
  -1  13   5       15.04       15.07      0.49 o 
   0  13   5        1.68        1.66      0.35 o 
   1  13   5        0.30        0.41      0.49 o 
   2  13   5        5.11        4.88      0.58 o 
  -3  14   5        1.47        2.04      0.50 o 
  -2  14   5        3.52        2.59      0.46 o 
  -1  14   5        4.55        4.99      0.47 o 
   0  14   5       11.99       12.81      0.44 o 
   1  14   5        2.61        1.97      0.53 o 
   2  14   5        0.63        0.76      0.60 o 
  -3  15   5        2.25        2.84      0.53 o 
  -2  15   5        0.64        1.04      0.48 o 
  -1  15   5        1.15        0.81      0.46 o 
   0  15   5        2.91        2.99      0.38 o 
   1  15   5        0.59        0.55      0.63 o 
  -2  16   5        1.53        2.29      0.48 o 
  -1  16   5        0.21        0.27      0.45 o 
   0  16   5        0.32        0.49      0.47 o 
   1  16   5        0.35        0.65      0.51 o 
  -1  17   5        4.73        4.51      0.50 o 
   0  17   5        0.64        0.91      0.52 o 
  -4   0   6        0.01        0.44      0.85 o 
  -3   0   6        1.10        2.35      1.65 o 
  -2   0   6        3.73        3.36      0.74 o 
  -1   0   6        3.33        3.34      0.80 o 
   0   0   6        0.00        0.32      0.62 o 
   1   0   6        5.78        6.02      0.67 o 
   2   0   6        0.01        0.24      0.81 o 
  -4   1   6        0.67        0.99      0.66 o 
  -3   1   6        4.41        3.98      0.63 o 
  -2   1   6       18.62       19.61      0.74 o 
  -1   1   6        1.14        0.87      0.46 o 
   0   1   6        0.67        0.67      0.43 o 
   1   1   6        5.40        5.98      0.47 o 
   2   1   6        1.25        0.63      0.52 o 
  -4   2   6        8.01        9.97      0.73 o 
  -3   2   6        2.34        2.29      0.64 o 
  -2   2   6       22.85       23.27      0.67 o 
  -1   2   6        5.86        6.15      0.45 o 
   0   2   6        4.39        4.65      0.40 o 
   1   2   6        5.74        6.82      0.48 o 
   2   2   6        0.61        0.67      0.51 o 
  -4   3   6        0.88        1.36      0.69 o 
  -3   3   6        2.05        1.87      0.62 o 
  -2   3   6        4.07        4.06      0.56 o 
  -1   3   6        4.05        4.19      0.43 o 
   0   3   6        6.18        6.42      0.41 o 
   1   3   6        1.06        1.39      0.49 o 
   2   3   6        0.62        0.12      0.57 o 
  -4   4   6       10.93       13.57      0.68 o 
  -3   4   6        2.20        2.49      0.66 o 
  -2   4   6        1.40        1.44      0.57 o 
  -1   4   6        1.57        1.15      0.41 o 
   0   4   6       15.37       16.54      0.51 o 
   1   4   6       17.25       16.48      0.58 o 
   2   4   6        1.61        1.28      0.52 o 
  -4   5   6        0.74        1.41      0.62 o 
  -3   5   6        3.19        3.26      0.60 o 
  -2   5   6        0.75        1.01      0.84 o 
  -1   5   6        5.81        6.36      0.49 o 
   0   5   6        5.70        6.13      0.48 o 
   1   5   6       13.31       13.08      0.59 o 
   2   5   6        2.77        2.32      0.54 o 
  -4   6   6       18.92       19.55      0.72 o 
  -3   6   6        3.17        3.38      0.59 o 
  -2   6   6        0.12        0.64      0.55 o 
  -1   6   6        0.19        0.45      0.48 o 
   0   6   6        5.25        5.11      0.47 o 
   1   6   6        7.27        6.67      0.59 o 
   2   6   6        1.24        1.36      0.63 o 
  -3   7   6        1.51        1.87      0.58 o 
  -2   7   6        1.24        1.27      0.51 o 
  -1   7   6        9.27        9.84      0.51 o 
   0   7   6       16.72       17.17      0.54 o 
   1   7   6        0.47        0.61      0.55 o 
   2   7   6        3.02        2.93      0.64 o 
  -3   8   6        2.17        2.25      0.59 o 
  -2   8   6        0.20        0.42      0.57 o 
  -1   8   6        1.53        1.90      0.50 o 
   0   8   6        0.77        0.77      0.46 o 
   1   8   6        4.85        4.75      0.59 o 
   2   8   6        3.45        3.64      0.78 o 
  -3   9   6        9.11       10.62      0.66 o 
  -2   9   6        1.29        1.88      0.57 o 
  -1   9   6       15.28       16.08      0.57 o 
   0   9   6        5.28        5.16      0.44 o 
   1   9   6        1.69        1.24      0.57 o 
  -3  10   6        4.53        5.53      0.64 o 
  -2  10   6        1.13        1.19      0.57 o 
  -1  10   6        9.42       10.43      0.57 o 
   0  10   6        7.01        7.43      0.52 o 
   1  10   6        1.20        1.21      0.58 o 
  -2  11   6        0.04        0.71      0.68 o 
  -1  11   6       16.11       16.35      0.55 o 
   0  11   6        1.23        1.39      0.51 o 
   1  11   6        0.70        0.98      0.72 o 
  -2  12   6        1.01        0.99      0.54 o 
  -1  12   6        3.96        3.50      0.48 o 
   0  12   6       10.40       11.03      0.56 o 
  -1  13   6        1.37        1.07      0.47 o 
   0  13   6        4.46        4.39      0.53 o 
  -2   0   7        0.09       -0.10      1.23 o 
  -1   0   7        1.07        1.19      0.88 o 
   0   0   7        0.57        1.03      0.76 o 
  -2   1   7        2.18        2.14      0.92 o 
  -1   1   7        3.13        2.43      0.73 o 
   0   1   7        0.24        0.11      0.66 o 
  -2   2   7        0.94        0.77      0.70 o 
  -1   2   7        0.35        0.39      0.75 o 
   0   2   7        0.27        0.40      0.58 o 
  -1   3   7        1.70        1.82      0.61 o 
   0   3   7        0.10        0.32      0.58 o 
  -1   4   7        0.71        0.81      0.55 o 
   0   4   7        1.63        2.00      0.57 o 
  -1   5   7        1.03        1.17      0.54 o 
                                                 
